# Supplementary material for: Statistical Integration of ‘Omics Data Increases Biological Knowledge Extracted from Metabolomics Data: Application to Intestinal Exposure to the Mycotoxin Deoxynivalenol
Source: Metabolites. 2021 Jun 21;11(6):407. doi: 10.3390/metabo11060407 (PMC8233929; doi:10.3390/metabo11060407)
Supplement: Supplementary file 1 [file metabolites-11-00407-s001.zip]

Archive with 3 entries (3 files):
- TremblayFrancoetAl_TremblayFrancoetAl_Supplementary file S1.xlsx
- Supplementary File S2.pdf
- metabolites-1224058 sup proof.pdf
